# Supplementary material for: CRISPR/Cas9-Mediated Knockout of the Lycopene ε-Cyclase for Efficient Astaxanthin Production in the Green Microalga Chlamydomonas reinhardtii
Source: Plants (Basel). 2024 May 17;13(10):1393. doi: 10.3390/plants13101393 (PMC11125023; doi:10.3390/plants13101393)
Supplement: Supplementary file 1 [file plants-13-01393-s001.zip]

Archive with 1 entries (1 files):
- plants-2975455-supplementary.pdf
